# Supplementary material for: Explainable artificial intelligence in pancreatic cancer prediction: from transparency to clinical decision-making
Source: Front Oncol. 2025 Dec 17;15:1720039. doi: 10.3389/fonc.2025.1720039 (PMC12753400; doi:10.3389/fonc.2025.1720039)
Supplement: Supplementary Table 1 — Structured summary of included studies. [file Table1.xlsx]

## Sheet: Ttile and Authors 
Explainable Artificial Intelligence (XAI) in Pancreatic Cancer
Wardah Alharbi1,2,3, Asma Abdullah Alfayez1,2,3*
1 King Abdullah International Medical Research Center (KAIMRC), Department of AI and Bioinformatics, Riyadh, 11481, Saudi Arabia.
2 King Saud Bin Abdulaziz University for Health Sciences (KSAU-HS), Riyadh, 11481, Saudi Arabia.
3 Ministry of National Guard - Health Affairs, Riyadh, 11426, Saudi Arabia.
*Corresponding author. E-mail: (alfayeza@kaimrc.edu.sa); First authors: (warda.suhaim@gmail.com);
Corresponding author ORCID:(0000-0002-7448-2095);First author ORCID:(0000-0002-9912-4622);

## Sheet: S. Table
Study	Year	Journal	IF	Data Type/source	Population	ML Model	Performance	Chronic Features	Explainable AI (XAI)	Limitations	Gaps	DOI
Incorporation of explainable artificial intelligence in ensemble machine learning-driven pancreaticncancer diagnosis	2025	﻿Scientific Reports	4	Data Type: Urine-based clinical dataset Sample Size: 590 patient samples, source: Kaggle	Patients with and without pancreatic cancer	Algorithms Used: Six conventional ML models were developed, followed by an ensemble voting classifier. Ensemble Model: The ensemble voting classifier combined the best-performing individual models. Hybrid Models: Six novel hybrid models were created by hybridizing the ensemble voting classifier with individual models	Ensemble Voting Classifier: Accuracy: 96.61%, Precision: 98.72% Best Hybrid Model (Voting Classifier + Random Forest): AUC: 99.05% (95% CI: 0.93–1.00)	The study focused on specific attributes derived from urine samples biomarkers (e.g. age, sex, plasma CA19-9, creatinine, LYVE1, REG1B, TFF1, and REG1A)	Method Used: SHAP (Shapley Additive Explanations) Purpose: To interpret model predictions and identify top influential features contributing to pancreatic cancer diagnosis.	Data Source: The study utilized a publicly available dataset, which may limit the generalizability of the findings. Feature Scope: Lack of detailed information on chronic metabolic features limits the understanding of their impact on model performance.	Clinical Integration: No discussion on how the model could be integrated into clinical workflows or its potential impact on patient management	https://doi.org/﻿10.1038/s41598-025-98298-0
Machine Learning to Predict Early Death Despite Pancreaticoduodenectomy	2025	Journal of Surgical Research	1.8	Data Type & Source: Retrospective analysis of the National Cancer Database (NCDB) Sample Size: 66,331 patients	Population: Patients undergoing pancreaticoduodenectomy (PD) for pancreatic ductal adenocarcinoma (PDAC) between 2004 and 2020	Algorithms Used: Logistic regression, multilayer perceptron, decision tree, random forest, and gradient boosting classifiers	Performance: Gradient boosting model achieved the highest (AUC) of 0.689	16 preoperative variables, including age, tumor size, and differentiation status. Specific chronic metabolic features (e.g., diabetes, obesity) were not detailed.	did not mention any use of XAI techniques	Data Granularity: The NCDB lacks detailed clinical variables, such as laboratory values Model Performance: The predictive accuracy was moderate, indicating room for improvement.	Lack of XAI methods limits the interpretability of the model's predictions	https://doi.org/10.1016/j.jss.2025.03.047
Enhancing noninvasive pancreatic cystic neoplasm diagnosis with multimodal machine learning	2025	﻿Scientific Reports	4	Data Type & Source: Retrospective analysis of imaging and clinical data from First Affiliated Hospital, Zhejiang University School of Medicine Imaging Data: 449 MRI and 568 CT scans collected from adult patients between 2009 and 2022 Clinical Data: Associated patient clinical information	Population: Patients with various types of pancreatic cystic neoplasms (PCNs), including mucinous cystic neoplasms (MCNs), intraductal papillary mucinous neoplasms (IPMNs), and serous cystic neoplasms (SCNs)	Approach: Multimodal Deep Forest (MDF) model Multimodal machine learning integrating imaging (MRI and CT) and clinical data	Performance Metrics: (Accuracy 91.2%, Precision: 91.7%, Sensitivity: 88.9%, Specificity: 96.5%) Notably: Achieved 100% prediction accuracy for MCNs regardless of imaging modality	The study focused on imaging and clinical data to differentiate PCN types. Specific chronic metabolic features (e.g., diabetes, obesity) were not detailed	did not mention any use of XAI techniques	Data Source: Single-center study, which may limit the generalizability of the findings to populations with diverse demographics or healthcare protocols	Lack of XAI methods limits the interpretability of the model's predictions	https://doi.org/10.1038/s41598-025-01502-4
Machine learning models for pancreatic cancer diagnosis based on microbiome markers from serum extracellular vesicles	2025	﻿Scientific Reports	4	Data Type: Serum extracellular vesicle (EV) microbiome data Sample Size: 89 participants (38 pancreatic cancer patients and 51 healthy controls) Source: obtained from blood samples collected between 2009 and 2015 at Seoul National University Hospital (for pancreatic cancer patients) and at Boramae Medical Center and Inje University Haeundae Paik Hospital (for healthy controls)	Population: Individuals diagnosed with pancreatic cancer and healthy controls	Feature Selection Methods: Least Absolute Shrinkage and Selection Operator (LASSO) and stepwise selection Algorithms Used: Logistic Regression (LR), Random Forest (RF), Support Vector Machine (SVM), and Deep Neural Network (DNN)	Phylum Level: DNN achieved AUC (0.959) using three markers (Verrucomicrobia, Actinobacteria, and Proteobacteria) selected by the stepwise method Genus Level: DNN achieved AUC (0.961) using 11 markers selected by LASSO	focused on microbiome markers	did not mention any use of XAI techniques	Sample Size: Relatively small cohort (89 participants), which may limit the generalizability of the findings Data Source: Single-center study, which may introduce selection bias Feature Scope: Lack of detailed information on chronic metabolic features limits the understanding of their impact on model performance	Lack of XAI methods limits the interpretability of the model's predictions	https://doi.org/10.1038/s41598-025-94183-y
Prediction of pancreatic cancer risk in patients with new-onset diabetes using a machine learning approach based on routine biochemical parameters	2024	﻿Computer Methods and Programs in Biomedicine	4.8	Routinely collected biochemical tests and demographics from Danish national health registries. Focus on trajectory data of routine blood parameters in patients >50 years with new-onset diabetes (NOD)	N = 716 individuals with pancreatic cancer–related diabetes (new-onset diabetes followed by PDAC diagnosis within 3 years), matched 1:1 with NOD controls	Random Forest classifier using 20 engineered features derived from longitudinal biochemical data plus age and sex	AUC = 0.78 (95% CI: 0.75–0.83); for PDAC diagnosed within 6 months, AUC = 0.74	Age, sex, trajectory-derived routine labs, especially change in HbA1c, triglyceride levels, plus other standard biochemistry measures	N/A	Case–control design limits PPV in general population - Sensitivity low (20%) for highest-risk 1 %	N/A	https://doi.org/10.1016/j.cmpb.2023.107965
Machine learning to predict completion of treatment for pancreatic cancer	2024	﻿Journal of Surgical Oncology	3.5	Institutional pancreas surgery database (Northwell Health)	208 patients with resectable pancreatic cancer; median age 69; 49.5% female; 26% received neoadjuvant and 47.1% adjuvant chemotherapy; only ~49% completed all intended treatments	Logistic regression with LASSO penalization and XGBoost; both models bootstrapped for sensitivity	AUC ≈ 0.67 for both LR and XGBoost; authors indicate improvement possible with larger datasets	Age, worsening diabetes, congestive heart failure, higher BMI, family history of PC, bilirubin level, tumor in head of pancreas, jaundice, cancer marker levels	N/A	Single-institution retrospective design Small sample size (208) limits generalizability and raises overfitting risk Moderate predictive accuracy (AUC 0.67) No external or prospective validation	Need larger, multicenter cohorts with external validation	DOI: 10.1002/jso.27812
Risk Prediction of Pancreatic Cancer in Patients With Recent-onset Hyperglycemia: A Machine-learning Approach	2023	Journal of Clinical Gastroenterology	2.8	Data Type & Source: Real-world EHR data from Kaiser Permanente Southern California (KPSC); retrospective cohort.	Population: 109,266 adults aged 50–84 with recent hyperglycemia (HbA1c ≥ 6.5%) between 2010–2018.	Algorithm: Random Survival Forests Missing Data Handling: Multiple imputation across 10 datasets	c index (concordance): 0.81–0.82 Top 20% risk group: Sensitivity 56–60%, Specificity ~80%, Positive Predictive Value 2.5–2.6%	Predictors: 102 clinical variables, including age, weight change, HbA1c trends, recent hyperglycemia timing	Not specified	• PPV remains low at ~2.5%, implying high false-positive rate in general population. • No external validation; single–health-system data may limit generalizability. • Lack of interpretability framework (no XAI component).	Lack of XAI methods limits the interpretability of the model's predictions	10.1097/MCG.0000000000001710
﻿Abdominal obesity is a more important causal risk factor for pancreatic cancer than overall obesity	2023	European Journal of Human Genetics	4.6	• Data Type: Genetic summary-level data from GWAS (BMI, WHRadjBMI), and pancreatic cancer cases/controls within the UK Biobank • Source: Publicly available — GIANT consortium GWAS for adiposity traits and UK Biobank for phenotype and outcome data	• Individuals of European ancestry in UK Biobank: 1,416 pancreatic cancer cases and 455,854 controls within a total cohort of 457,270	Traditional statistical genetics methods: • Polygenic Scores (PGS) using z-score weighted GWAS SNPs • Mendelian Randomisation (MR) (Inverse-Variance Weighted method + bidirectional testing) • Linear mixed model GWAS (BOLT-LMM) • Linkage disequilibrium score regression	N/A	Genetic proxies for total adiposity (BMI PGS) and abdominal adiposity (WHRadjBMI PGS); not direct clinical features like weight or comorbidities	Not specified	• Limited generalizability: Only European ancestry • Small case count: 1,416 pancreatic cancer events (~0.3% prevalence) • Modest effect size: WHRadjBMI MR yielded only nominal significance (OR = 1.00095, P = 0.027) • Genetic-only analysis: No direct individual-level clinical measurements (e.g., waist circumference, BMI)	No real-world clinical data (e.g., EHR) or chronic disease comorbidities No temporal or sequential modeling No machine learning framework or model building: purely statistical causal inference	﻿10.1038/s41431-023-01301-3
﻿Derivation and External Validation of Machine Learning-Based Model for Detection of Pancreatic Cancer	2023	The American Journal of Gastroenterology	7.6	• Type: Electronic Health Records (EHR) data from two major U.S. health systems	• Training cohort: Adults aged 50–84 with at least one clinic visit (KPSC: mean age 61.6) • External test cohort: Veterans Affairs (VA) patients (mean age 66.1) • Training / internal validation: Kaiser Permanente Southern California (1.8 million patients; 1,792 PDAC cases) • External validation: VA health system (2.7 million patients) • Prediction Window: 18 months post-cohort entry	• Algorithm: Random Survival Forests (RSF) • Candidate Features: >500 covariates; final parsimonious model included age, abdominal pain, weight change, HbA1c, and ALT change • Missing Data: Handled via multiple imputation	• Concordance Index (c index): • KPSC: 0.77 (SD 0.02); calibrated (P = 0.4) • VA: 0.71 (SD 0.002) post recalibration • Alternative “early detection” model (without abdominal pain): c index 0.77 (KPSC) and 0.68 (VA)	• Included: HbA1c (glycemic control), age, abdominal pain, weight change, HbA1c, and ALT change/rate • Omitted: Specific comorbidities (diabetes diagnosis, obesity, chronic pancreatitis)	N/A	• Limited feature set excluding metabolic comorbidities • Moderate discrimination (c-index ~0.7–0.8) • No explicit XAI interpretability • Population limited to U.S. healthcare systems; needs broader validation	• No inclusion of chronic disease diagnoses such as diabetes or hypertension • Lack of temporal EHR patterns beyond ALT/HbA1c trends • No region-specific validation (e.g. Saudi/MENA data) • Interpretability tools not fully developed for clinical transparency	https://doi.org/10.14309/ajg.0000000000002050
﻿A deep learning algorithm to predict risk of pancreatic cancer from disease trajectories	2023	Nature Medicine	58.7	• Data Sources:  Danish National Patient Registry (DNPR): ~6 million patients, ~24,000 PC cases  U.S. Veterans Affairs (US-VA): ~3 million patients, ~3,900 PC cases • Data Type: Longitudinal sequences of ICD diagnosis codes	• Adults (>50 years) with recorded health history • ~6 million (DNPR) and ~3 million (US-VA) patients across the two cohorts	Algorithms Used: o GRU (Gated Recurrent Unit) and Transformer models capturing time-sequential features o Baselines: MLP (multi-layer perceptron), bag-of-words (non-temporal) Model Name: CancerRiskNet	• DNPR (36-month window): Transformer: AUC = 0.879 GRU: AUC = 0.852 MLP (non temporal): AUC = 0.845 Bag of words: AUC = 0.807 • With 3-month exclusion: AUC drops to ~0.83 US-VA dataset: Danish model applied directly: AUC = 0.71 Retrained on VA: AUC = 0.78 (all data) & 0.76 (with exclusion)	• Relied on disease-sequence fingerprints rather than explicit chronic conditions. • When restricting input to 23 known risk-factor codes, performance dropped (AUC = 0.838 from 0.879), emphasizing the model's ability to detect subtle disease patterns	• Used feature importance analysis to identify key ICD codes influencing risk across different time windows (disease trajectories).	• ICD-based data may lack diagnostic detail (e.g., lab tests, meds) • Variable coding practices between countries reduced external validity • No integration of metabolic chronic features like diabetes or obesity	• No clinical lab or metabolic features, despite their relevance • Explainability limited to disease-code insights; no interpretability tools	﻿10.1038/s41591-023-02332-5
﻿A novel prediction model of the risk of pancreatic cancer among diabetes patients using multiple clinical data and machine learning	2023	Cancer Medicine	3.3	• Type: Retrospective Electronic Medical Record (EMR) data • Source: Multi-site Taipei Medical University Clinical Research Database (TMUCRD), Taiwan (2009–2019) • Sample Size: 66,384 patients with type 2 diabetes mellitus (T2DM)	• Adults (years unspecified, likely ≥18) with T2DM, drawn from TMUCRD (2009–2019)	• Algorithms Evaluated: a. Logistic Regression b. Linear Discriminant Analysis (LDA) c. Gradient Boosting Machine (GBM) d. Random Forest e. Voting Ensemble	Best Model: LDA : AUC 0.9073, Accuracy 84.0%, Sensitivity 86.1%, Specificity 84.0%	• Primary Predictors: • Glucose and Glycated Hemoglobin (HbA1c) • Hyperlipidemia comorbidity • Antidiabetic and lipid-lowering medication use	• Not explicitly applied; feature importance derived from LDA coefficients; no SHAP, LIME, or similar interpretable AI techniques reported.	• Absence of formal explainability tools (XAI packages) • Single-country dataset: requires external validation • Potential biases from retrospective EMR data and missing values	N/A	﻿10.1002/cam4.6547
Machine learning versus regression for prediction of sporadic pancreatic cancer	2023	﻿Pancreatology	1.1	EHR data from Kaiser Permanente Southern California (1.8 m patients) plus external VA dataset (2.7 m), both covering 2008–2017	Adults aged 50–84 years; KPSC: 1.8 million with 1,792 PDAC cases; Validation: 2.7 million with 4,582 cases, followed ≤18 months	Random Survival Forest (RSF) & XGBoost (XGB) vs. Cox proportional hazards regression (Cox)	KPSC: RSF AUC 0.767, XGB 0.779, Cox 0.737; Validation: RSF 0.731, XGB 0.742, Cox 0.706	Included age, abdominal pain, weight change, HbA1c, ALT change/rate of change	Yes , used SurvSHAP(t) via survex package for feature importance interpretation	EHR-derived predictors may be missing; calibration issues (XGB overestimates); case rarity; models may lack applicability outside large integrated systems	Need deep learning or model ensembles - Address calibration (especially XGB) - Prospective validation in diverse settings - Further implementation-focused evaluation	https://doi.org/10.1016/j.pan.2023.04.009
Proposing new early detection indicators for pancreatic cancer: Combining machine learning and neural networks for serum miRNA-based diagnostic model	2023	﻿Frontiers in Oncology	6.9	Serum miRNA expression profiles from three GEO datasets (GSE85589, GSE113486, GSE59856)	Training: merged GEO1+GEO2 (total ~147 PC + 119 controls); Validation: GEO3 (100 PC + 150 controls); total ~387 PC and ~269 healthy controls	SVM‑RFE, LASSO, and Random Forest to select features Artificial Neural Network (3–5–2 layers) to build diagnostic model and nomogram	AUC = 0.935 (validation), 0.926 (training)	hsa‑miR‑4648, hsa‑miR‑125b‑1‑3p, hsa‑miR‑3201	N/A	Based on public GEO datasets, not primary clinical samples - No external clinical cohort beyond GEO - Lacks biological mechanism explanation - No XAI for model interpretability	Need qPCR validation in real-world serum samples - Functional/mechanistic studies on miRNAs	https://doi.org/10.3389/fonc.2023.1244578
Ensemble Machine Learning Techniques for Pancreatic Cancer Detection	2023	﻿2023 International Conference on Applied Intelligence and Sustainable Computing (ICAISC)	N/A	Urine biomarker levels (creatinine, LYVE1, REG1B, TFF1) from 590 sample. controls, benign hepatobiliary cases, and PDAC	590 patients: unspecified controls, 200 benign hepatobiliary, 177 PDAC	Proposed ensemble RIC‑GD (Adjusted Rand Index classifier with gradient descent), compared to Naïve Bayes & Decision Tree.	~92% accuracy	Biomarkers associated with chronic processes—kidney function (creatinine), tumor spread (LYVE1), pancreatic regeneration (REG1B), urinary repair (TFF1)	N/A	study size limits external validation; lacks XAI/interpretability; single-center dataset	Needs larger/multi-center cohorts, external validation, incorporation of interpretability, and prospective evaluation	doi: 10.1109/ICAISC58445.2023.10200380
Intelligent Deep-Learning-Enabled Decision-Making Medical System for Pancreatic Tumor Classification on CT Images	2022	Healthcare (MDPI)	2.9	Data Type & Source: Computed Tomography (CT) images from benchmark datasets	Population: Patients with and without pancreatic tumors	Segmentation Technique: Emperor Penguin Optimizer with Multilevel Thresholding (EPO-MLT) Feature Extraction: MobileNet Classification Model: Autoencoder (AE) optimized using Multileader Optimization (MLO) System Name: Intelligent Deep-Learning-Enabled Decision-Making Medical System for Pancreatic Tumor Classification (IDLDMS-PTC)	specific performance metrics such as accuracy, precision, recall, or AUC were not detailed in the available information	The study focused on imaging data for tumor classification. Specific chronic metabolic features (e.g., diabetes, obesity) were not detailed.	did not mention any use of XAI techniques	Data Source: The study utilized benchmark datasets, which may limit the generalizability of the findings to broader clinical populations.	Lack of XAI methods limits the interpretability of the model's predictions	https://doi.org/10.3390/healthcare10040677
Multimodal survival prediction in advanced pancreatic cancer using machine learning	2022	ESMO Open	7.1	• Retrospective clinical dataset from University Hospital Essen (203 advanced PDAC patients) • External validation cohort of PDAC with liver metastases	• Adults with advanced PDAC starting systemic therapy • Internal cohort (n=203); external validation subset	Random Survival Forests, incorporating clinical, imaging (radiomics), and genomic (KRAS mutation) data	• Internal cohort: c-index = 0.71 (baseline model), improved modestly with imaging/genomic additions • External validation: c-index = 0.67 (vs. mGPS c-index 0.59)	Clinical variables (e.g., age, CA19-9, CRP, neutrophil-to-lymphocyte ratio), not specific chronic metabolic disorders	Used SHAP values to interpret predictor importance (e.g., CRP, NLR, albumin, metastatic status)	• Relatively small sample size (n=203) • Single-center origin and limited metastatic validation dataset • Radiomics/subgroup additions didn't significantly improve the baseline model • Genomic data (KRAS) only available for a subset	• Model focuses on prognostication, not early detection or metabolic-risk stratification • Limited inclusion of chronic disease markers beyond general labs • Radiomics findings did not significantly enhance prediction; suggesting limited imaging utility without broader multimodal integration • The model's clinical utility for guiding therapeutic decisions remains exploratory	https://doi.org/10.1016/j.esmoop.2022.100555
Comprehensive machine-learning survival framework develops a consensus model in large-scale multicenter cohorts for pancreatic cancer	2022	eLife	6.4	• Data: Gene expression profiles from 1,280 pancreatic cancer patients across 10 multicenter cohorts. • Validation: Meta-cohort plus three external cohorts (~290 patients)	Pancreatic cancer patients with available expression data, training, testing, and external validation cohorts from public sources	• Evaluated 76 algorithm combinations (10 base ML models) to derive a 9-gene prognostic signature (AIDPS). • Selected the top-performing combination (CoxBoost + Survival-SVM) based on average c index	• C-index values ranging from 0.71 to 0.78 • The model reported time-dependent AUCs >0.7	• Not included. The model is based on tumor genomics only	• Not directly utilized	• Biomarker-centric: Unlike clinical or imaging model frameworks, it isolates tumor gene signatures without integrating broader clinical data. • Retrospective & cohort-based: Lacks prospective validation in real-world clinical settings. • Narrow focus: Developed for late-stage survival prediction, does not address early detection needs.		https://doi.org/10.7554/eLife.80150
﻿Temporality of clinical factors associated with pancreatic cancer: a case-control study using linked electronic health records	2021	BMC Cancer	3.8	• Type: Linked electronic health records from primary and secondary care in East London, UK • Source: 965 pancreatic cancer cases, 3,963 non-malignant pancreatic conditions controls, and 4,355 hernia controls (2008–2020)	965 pancreatic cancer cases, 3,963 non-malignant pancreatic conditions controls, and 4,355 hernia controls (2008–2020)	• No ML used • Employed multivariable logistic regression to calculate odds ratios (ORs) and 95% confidence intervals for 19 demographic, comorbidity, lifestyle, and clinical factors • Adjusted for pre-diagnosis intervals (e.g., 6 months to 3 years before diagnosis)	N/A	Analyzed factors include: • Recent-onset and long-standing diabetes • Chronic pancreatic disease • Lifestyle: smoking, alcohol • Other comorbidities: cardiovascular, respiratory, hepatobiliary conditions	N/A	• Recall bias and recording errors inherent in case-control designs and EHR data • Ethnic diversity and residual confounding may impact associations, despite adjustments • Control groups included heterogeneous conditions; hernia controls may not fully represent general population • Lack of temporal resolution beyond broad time categories (e.g., >3 years, 6 months–3 years)	• Causal inference is limited—non-causal design cannot establish temporality definitively • No risk prediction component—model does not estimate individual risk • Absence of laboratory, medication, or imaging data may omit important clinical contexts • Limited subgroup granularity; effects stratified by ethnicity/lifestyle were suggested but not extensively modeled	10.1186/s12885-021-09014-w
﻿Clinical Data Prediction Model to Identify Patients With Early-Stage Pancreatic Cancer	2021	JCO Clinical Cancer Informatics	4.2	• Data: De-identified EHR from the Optum database, covering 2009–2017 • Cohorts: 3,322 early-stage pancreatic cancer cases, 25,908 late-stage PC cases (>40 years old), and matched non-cancer controls (1:16 ratio)	Adults aged over 40 years, diagnosed with early- or late-stage pancreatic cancer and matched controls from the same dataset and period	Algorithm: XGBoost (eXtreme Gradient Boosting)	• Achieved an AUC of 0.84 • At chosen threshold (60% sensitivity): identified 58% of late-stage cases approximately 24 months before clinical diagnosis, with 90% specificity	• Features: Initially 18,220 EHR features (diagnoses, procedures, medication, clinical notes); final model used 582 predictors: 42.5% from notes, 25% procedures, 15.6% diagnoses, 15.3% medications, and 1.5% demographics	N/A	• High false-positive risk when applied to general populations due to limited PPV • Single EHR vendor dataset (Optum) without external validation • Potential feature overfitting given a large number of predictors and reliance on clinical notes	N/A	﻿10.1200/CCI.20.00137
Can we screen for pancreatic cancer? Identifying a sub-population of patients at high risk of subsequent diagnosis using machine learning techniques applied to primary care data	2021	﻿PLOS ONE	2.6	Routinely collected primary care EHR data (symptoms, diagnoses, prescriptions) from CPRD linked to national cancer registries, covering the 24 months before diagnosis	1,139 pancreatic cancer cases (age 15–99; diagnosed 2005–2009), each matched 1:4 on age, sex, and diagnosis time to non-PC cancer controls	Age-stratified logistic regression and random forest classifiers evaluated across multiple time-windows prior to diagnosis	Modest performance: AUC ~0.75 at time of diagnosis, sensitivity ~73% at index time falling earlier	Symptoms and chronic conditions from primary care: diabetes (especially in <60 age group), digestive disorders, weight loss, fatigue, malaise, anorexia, obesity, smoking history, anxiety/depression, etc.	N/A	Retrospective case-control design limits real-world Positive Predictive Value (PPV) estimation Dependence on routinely recorded data may miss under-reported symptoms No external validation (limited geographic/time range) Modest performance:	Need prospective validation in a cohort setting rather than case-control - Integration with biomarker or imaging data to improve precision	https://doi.org/10.1371/journal.pone.0251876
﻿Prediction of Pancreatic Cancer Based on Imaging Features in Patients With Duct Abnormalities	2020	Pancreas	3	• Type: Retrospective Electronic Health Record (EHR) and radiology data • Source: Kaiser Permanente Southern California; patients with main pancreatic duct (MPD) dilatation identified on CT/MRI between January 2006–June 2016	• Number of participants: 7,819 adults (mean age 71; 65% female) • Outcome: 781 individuals (10%) developed pancreatic ductal adenocarcinoma (PDAC) within 3 years of initial imaging	• Technique: Natural Language Processing (NLP) used to extract imaging descriptors from radiology reports; risk predicted via multistate competing-risk models • Validation: Internal validation using bootstrap resampling	• Discrimination (c-index): Between 0.825 and 0.833 • Clinical insight: Top 5% risk group had a 56% 3 year PDAC incidence, more than 20× higher than the bottom 50%	Incorporated baseline clinical characteristics alongside imaging features: e.g., age, gender, and other non-specific clinical context from HER	N/A	• Single-system study (Kaiser Permanente), limiting external validity • Retrospective imaging data may introduce selection and reporting bias	• Does not explore prospective validation in external datasets or health systems • Missing linkage with metabolic comorbidities, which are significant PC risk factors • Imaging-only focus lacks multi-modality integration (e.g., labs, EHR diagnoses) • No advanced ML techniques, such as deep learning on image data for pattern recognition	﻿10.1097/MPA.0000000000001499
